# Supplementary material for: A randomized controlled trial on the effect of cranial electrotherapy stimulation on depression, anxiety, and craving in addicted male patients undergoing methadone maintenance treatment
Source: BMC Psychiatry. 2024 Nov 5;24:766. doi: 10.1186/s12888-024-06137-9 (PMC11539691; doi:10.1186/s12888-024-06137-9)
Supplement: Supplementary file 1 — Supplementary Material 1 [file 12888_2024_6137_MOESM1_ESM.xlsx]

## Sheet: Sheet1
number	group	age	metadon	metadonGROUP	ezterab1	ezterab2	Dezterab	afsordegi1	afsordegi2	Dafsordegi	valae1	valae2	Dvalae
1	plasebo	51	25	<30	16	18	12.5	7	7	0	28	25	-10.71
2	plasebo	41	45	>=30	26	24	-7.69	10	14	40	43	41	-4.65
3	plasebo	53	30	>=30	24	21	-12.5	22	22	0	55	51	-7.27
4	plasebo	45	15	<30	20	22	10	19	15	-21.05	31	25	-19.35
5	plasebo	54	20	<30	18	18	0	18	14	-22.22	53	51	-3.77
6	plasebo	49	35	>=30	19	20	5.26	26	24	-7.69	60	46	-23.33
7	plasebo	34	40	>=30	21	18	-14.29	18	15	-16.67	47	30	-36.17
8	plasebo	39	30	>=30	27	25	-7.41	20	20	0	43	35	-18.6
9	plasebo	52	20	<30	20	15	-25	15	16	6.67	35	35	0
10	plasebo	28	30	>=30	28	20	-28.57	25	23	-8	54	40	-25.93
11	plasebo	59	30	>=30	25	21	-16	20	17	-15	47	30	-36.17
12	plasebo	28	25	<30	25	24	-4	18	16	-11.11	41	35	-14.63
13	plasebo	19	20	<30	18	20	11.11	13	16	23.08	40	31	-22.5
14	plasebo	23	30	>=30	17	15	-11.76	10	10	0	31	25	-19.35
15	plasebo	47	25	<30	25	24	-4	15	13	-13.33	55	50	-9.09
16	plasebo	43	35	>=30	29	25	-13.79	26	20	-23.08	65	58	-10.77
17	plasebo	21	35	>=30	25	27	8	15	15	0	63	65	3.17
18	plasebo	23	40	>=30	27	23	-14.81	19	17	-10.53	58	32	-44.83
19	plasebo	23	35	>=30	23	22	-4.35	17	17	0	59	50	-15.25
20	plasebo	31	25	<30	26	24	-7.69	20	18	-10	71	63	-11.27
21	plasebo	21	20	<30	24	22	-8.33	19	15	-21.05	49	43	-12.24
22	plasebo	26	25	<30	26	24	-7.69	25	23	-8	51	45	-11.76
23	plasebo	22	30	>=30	23	20	-13.04	18	15	-16.67	43	36	-16.28
24	plasebo	20	30	>=30	31	25	-19.35	23	20	-13.04	78	54	-30.77
25	plasebo	29	20	<30	28	25	-10.71	17	15	-11.76	58	50	-13.79
26	plasebo	50	40	>=30	27	20	-25.93	24	23	-4.17	47	40	-14.89
27	plasebo	61	35	>=30	29	20	-31.03	23	20	-13.04	65	59	-9.23
28	plasebo	47	35	>=30	25	18	-28	23	15	-34.78	54	49	-9.26
29	plasebo	26	30	>=30	18	11	-38.89	20	17	-15	65	39	-40
30	plasebo	29	15	<30	23	17	-26.09	23	18	-21.74	53	32	-39.62
1	treatment	50	40	>=30	23	18	-21.74	18	15	-16.67	60	40	-33.33
2	treatment	36	30	>=30	26	21	-19.23	15	10	-33.33	48	53	10.42
3	treatment	28	15	<30	30	24	-20	23	20	-13.04	58	23	-60.34
4	treatment	34	40	>=30	24	20	-16.67	17	16	-5.88	45	32	-28.89
5	treatment	25	30	>=30	24	15	-37.5	22	15	-31.82	54	23	-57.41
6	treatment	31	25	<30	26	17	-34.62	21	17	-19.05	63	35	-44.44
7	treatment	46	25	<30	23	15	-34.78	16	4	-75	52	28	-46.15
8	treatment	56	25	<30	29	29	0	20	16	-20	58	23	-60.34
9	treatment	27	30	>=30	26	20	-23.08	20	18	-10	52	38	-26.92
10	treatment	44	30	>=30	20	16	-20	15	14	-6.67	35	20	-42.86
11	treatment	40	30	>=30	16	15	-6.25	8	6	-25	30	22	-26.67
12	treatment	38	40	>=30	25	20	-20	17	16	-5.88	48	22	-54.17
13	treatment	38	40	>=30	26	17	-34.62	20	7	-65	58	34	-41.38
14	treatment	35	30	>=30	32	24	-25	20	20	0	62	48	-22.58
15	treatment	35	25	<30	34	20	-41.18	20	16	-20	46	22	-52.17
16	treatment	29	25	<30	27	20	-25.93	13	10	-23.08	59	25	-57.63
17	treatment	48	40	>=30	21	15	-28.57	28	20	-28.57	64	38	-40.63
18	treatment	45	45	>=30	19	18	-5.26	20	16	-20	58	31	-46.55
19	treatment	18	20	<30	24	21	-12.5	23	15	-34.78	71	59	-16.9
20	treatment	42	15	<30	30	26	-13.33	25	23	-8	52	32	-38.46
21	treatment	60	20	<30	21	16	-23.81	27	25	-7.41	48	21	-56.25
22	treatment	48	30	>=30	24	16	-33.33	19	15	-21.05	47	32	-31.91
23	treatment	53	35	>=30	22	18	-18.18	17	14	-17.65	62	46	-25.81
24	treatment	51	40	>=30	21	27	28.57	20	24	20	64	37	-42.19
25	treatment	52	35	>=30	28	20	-28.57	15	15	0	68	50	-26.47
26	treatment	60	35	>=30	30	23	-23.33	14	16	14.29	73	48	-34.25
27	treatment	23	30	>=30	23	18	-21.74	17	14	-17.65	25	11	-56
28	treatment	29	25	<30	19	7	-63.16	26	16	-38.46	47	40	-14.89
29	treatment	27	15	<30	23	20	-13.04	29	21	-27.59	42	36	-14.29
30	treatment	23	20	<30	22	22	0	18	17	-5.56	51	34	-33.33
